# Supplementary material for: Quantifying intracellular mechanosensitive response upon spatially defined mechano-chemical triggering
Source: eLife. 2026 Jun 17;14:RP107220. doi: 10.7554/eLife.107220 (PMC13275063; doi:10.7554/eLife.107220)
Supplement: Figure 4—figure supplement 1—source data 1. [file elife-107220-fig4-figsupp1-data1.zip]

Archive with 1 entries (1 files):
- Figure_4-figure_supplement_1-source_data_1.pdf
