# Supplementary material for: Quantifying intracellular mechanosensitive response upon spatially defined mechano-chemical triggering
Source: eLife. 2026 Jun 17;14:RP107220. doi: 10.7554/eLife.107220 (PMC13275063; doi:10.7554/eLife.107220)
Supplement: Figure 4—figure supplement 1—source data 2. [file elife-107220-fig4-figsupp1-data2.zip]

Archive with 57 entries (47 files):
- Figure 4-figure supplement 1-source data 2/
- Figure 4-figure supplement 1-source data 2/Figure 4-figure supplement 1-source data 2/
- Figure 4-figure supplement 1-source data 2/Figure 4-figure supplement 1-source data 2/.DS_Store
- Figure 4-figure supplement 1-source data 2/Figure 4-figure supplement 1-source data 2/Rep 1/
- Figure 4-figure supplement 1-source data 2/Figure 4-figure supplement 1-source data 2/Rep 1/.DS_Store
- Figure 4-figure supplement 1-source data 2/Figure 4-figure supplement 1-source data 2/Rep 1/BetaActin_gel 1tif.tif
- Figure 4-figure supplement 1-source data 2/Figure 4-figure supplement 1-source data 2/Rep 1/BetaActin_gel 2.tif
- Figure 4-figure supplement 1-source data 2/Figure 4-figure supplement 1-source data 2/Rep 1/BetaActin_gel 3.tif
- Figure 4-figure supplement 1-source data 2/Figure 4-figure supplement 1-source data 2/Rep 1/lamin A_C.tif
- Figure 4-figure supplement 1-source data 2/Figure 4-figure supplement 1-source data 2/Rep 1/lamin B1.tif
- Figure 4-figure supplement 1-source data 2/Figure 4-figure supplement 1-source data 2/Rep 1/lamin B2.tif
- Figure 4-figure supplement 1-source data 2/Figure 4-figure supplement 1-source data 2/Rep 2/
- Figure 4-figure supplement 1-source data 2/Figure 4-figure supplement 1-source data 2/Rep 2/.DS_Store
- Figure 4-figure supplement 1-source data 2/Figure 4-figure supplement 1-source data 2/Rep 2/BetaActin_Gel 1.tif
- Figure 4-figure supplement 1-source data 2/Figure 4-figure supplement 1-source data 2/Rep 2/BetaActin_Gel 2.tif
- Figure 4-figure supplement 1-source data 2/Figure 4-figure supplement 1-source data 2/Rep 2/BetaActin_Gel 3.tif
- Figure 4-figure supplement 1-source data 2/Figure 4-figure supplement 1-source data 2/Rep 2/Lamin A_C.tif
- Figure 4-figure supplement 1-source data 2/Figure 4-figure supplement 1-source data 2/Rep 2/Lamin B1.tif
- Figure 4-figure supplement 1-source data 2/Figure 4-figure supplement 1-source data 2/Rep 2/Lamin B2.tif
- Figure 4-figure supplement 1-source data 2/Figure 4-figure supplement 1-source data 2/Rep 3/
- Figure 4-figure supplement 1-source data 2/Figure 4-figure supplement 1-source data 2/Rep 3/.DS_Store
- Figure 4-figure supplement 1-source data 2/Figure 4-figure supplement 1-source data 2/Rep 3/BetaActin_Gel 1.tif
- Figure 4-figure supplement 1-source data 2/Figure 4-figure supplement 1-source data 2/Rep 3/BetaActin_Gel 2.tif
- Figure 4-figure supplement 1-source data 2/Figure 4-figure supplement 1-source data 2/Rep 3/BetaActin_Gel 3.tif
- Figure 4-figure supplement 1-source data 2/Figure 4-figure supplement 1-source data 2/Rep 3/Lamin A_C.tif
- Figure 4-figure supplement 1-source data 2/Figure 4-figure supplement 1-source data 2/Rep 3/Lamin B1.tif
- Figure 4-figure supplement 1-source data 2/Figure 4-figure supplement 1-source data 2/Rep 3/Lamin B2.tif
- Figure 4-figure supplement 1-source data 2/__MACOSX/
- Figure 4-figure supplement 1-source data 2/__MACOSX/Figure 4-figure supplement 4-source data 2/
- Figure 4-figure supplement 1-source data 2/__MACOSX/Figure 4-figure supplement 4-source data 2/._.DS_Store
- Figure 4-figure supplement 1-source data 2/__MACOSX/Figure 4-figure supplement 4-source data 2/._Rep 1
- Figure 4-figure supplement 1-source data 2/__MACOSX/Figure 4-figure supplement 4-source data 2/._Rep 2
- Figure 4-figure supplement 1-source data 2/__MACOSX/Figure 4-figure supplement 4-source data 2/._Rep 3
- Figure 4-figure supplement 1-source data 2/__MACOSX/Figure 4-figure supplement 4-source data 2/Rep 1/
- Figure 4-figure supplement 1-source data 2/__MACOSX/Figure 4-figure supplement 4-source data 2/Rep 1/._.DS_Store
- Figure 4-figure supplement 1-source data 2/__MACOSX/Figure 4-figure supplement 4-source data 2/Rep 1/._BetaActin_gel 1tif.tif
- Figure 4-figure supplement 1-source data 2/__MACOSX/Figure 4-figure supplement 4-source data 2/Rep 1/._BetaActin_gel 2.tif
- Figure 4-figure supplement 1-source data 2/__MACOSX/Figure 4-figure supplement 4-source data 2/Rep 1/._BetaActin_gel 3.tif
- Figure 4-figure supplement 1-source data 2/__MACOSX/Figure 4-figure supplement 4-source data 2/Rep 1/._lamin A_C.tif
- Figure 4-figure supplement 1-source data 2/__MACOSX/Figure 4-figure supplement 4-source data 2/Rep 1/._lamin B1.tif
- Figure 4-figure supplement 1-source data 2/__MACOSX/Figure 4-figure supplement 4-source data 2/Rep 1/._lamin B2.tif
- Figure 4-figure supplement 1-source data 2/__MACOSX/Figure 4-figure supplement 4-source data 2/Rep 2/
- Figure 4-figure supplement 1-source data 2/__MACOSX/Figure 4-figure supplement 4-source data 2/Rep 2/._.DS_Store
- Figure 4-figure supplement 1-source data 2/__MACOSX/Figure 4-figure supplement 4-source data 2/Rep 2/._BetaActin_Gel 1.tif
- Figure 4-figure supplement 1-source data 2/__MACOSX/Figure 4-figure supplement 4-source data 2/Rep 2/._BetaActin_Gel 2.tif
- Figure 4-figure supplement 1-source data 2/__MACOSX/Figure 4-figure supplement 4-source data 2/Rep 2/._BetaActin_Gel 3.tif
- Figure 4-figure supplement 1-source data 2/__MACOSX/Figure 4-figure supplement 4-source data 2/Rep 2/._Lamin A_C.tif
- Figure 4-figure supplement 1-source data 2/__MACOSX/Figure 4-figure supplement 4-source data 2/Rep 2/._Lamin B1.tif
- Figure 4-figure supplement 1-source data 2/__MACOSX/Figure 4-figure supplement 4-source data 2/Rep 2/._Lamin B2.tif
- Figure 4-figure supplement 1-source data 2/__MACOSX/Figure 4-figure supplement 4-source data 2/Rep 3/
- Figure 4-figure supplement 1-source data 2/__MACOSX/Figure 4-figure supplement 4-source data 2/Rep 3/._.DS_Store
- Figure 4-figure supplement 1-source data 2/__MACOSX/Figure 4-figure supplement 4-source data 2/Rep 3/._BetaActin_Gel 1.tif
- Figure 4-figure supplement 1-source data 2/__MACOSX/Figure 4-figure supplement 4-source data 2/Rep 3/._BetaActin_Gel 2.tif
- Figure 4-figure supplement 1-source data 2/__MACOSX/Figure 4-figure supplement 4-source data 2/Rep 3/._BetaActin_Gel 3.tif
- Figure 4-figure supplement 1-source data 2/__MACOSX/Figure 4-figure supplement 4-source data 2/Rep 3/._Lamin A_C.tif
- Figure 4-figure supplement 1-source data 2/__MACOSX/Figure 4-figure supplement 4-source data 2/Rep 3/._Lamin B1.tif
- Figure 4-figure supplement 1-source data 2/__MACOSX/Figure 4-figure supplement 4-source data 2/Rep 3/._Lamin B2.tif
